# Supplementary material for: Synchrotron Microtomography Reveals the Fine Three-Dimensional Porosity of Composite Polysaccharide Aerogels
Source: Materials (Basel). 2017 Jul 28;10(8):871. doi: 10.3390/ma10080871 (PMC5578237; doi:10.3390/ma10080871)
Supplement: Supplementary File 3 [file materials-10-00871-s001.zip]

Archive with 3 entries (3 files):
- Video S8_XGox-NFC-UF.mp4
- Video S6_XGox-NFC-CF.mp4
- Video S7_XGox-UF.mp4
